# Supplementary material for: Experimental characterization of the human non-sequence-specific nucleic acid interactome
Source: Genome Biol. 2013 Jul 31;14(7):R81. doi: 10.1186/gb-2013-14-7-r81 (PMC4053969; doi:10.1186/gb-2013-14-7-r81)
Supplement: Additional file 2 — Supplementary Table S5. [file gb-2013-14-7-r81-S2.XLSX]

## Sheet: affinities-allpvalues
UniProt AC	Gene name	Description	Novel NABP	DNA	RNA	RNA interactome	A	T	U	C	G	mCG
Q9BQP7	C20orf72	Uncharacterized protein C20orf72	TRUE	0	1	FALSE	0.0152941	0.00025	1	0.735	0.98	0.94
P20585	MSH3	DNA mismatch repair protein Msh3	FALSE	0	1	FALSE	0.0463636	0.121111	1	0.346667	0.0515	0.0452174
P43246	MSH2	DNA mismatch repair protein Msh2	FALSE	0	1	FALSE	0.0566667	0.0117442	1	0.107	0.0160317	0.0189091
P29372-1	MPG	DNA-3-methyladenine glycosylase	FALSE	0	1	TRUE	0.068	0.0315625	1	0.0776923	0.0171186	0.0385185
P18887	XRCC1	DNA repair protein XRCC1	FALSE	0	1	TRUE	0.117778	0.0224444	1	0.0866667	0.0514286	0.0360714
Q00059	TFAM	Transcription factor A, mitochondrial	FALSE	0	1	TRUE	0.124444	0.0315625	1	0.0144286	0.00045	0.00215
P13010	XRCC5	X-ray repair cross-complementing protein 5	FALSE	0	1	TRUE	0.145	0.010625	1	0.14375	0.0005	0.00660131
P53999	SUB1	Activated RNA polymerase II transcriptional coactivator p15	FALSE	0	1	TRUE	0.151429	0.00045	1	0.171667	0.0742857	0.106
P49916-1	LIG3	DNA ligase 3	FALSE	0	1	FALSE	0.158571	0.0187273	1	0.04375	0.0302857	0.0168333
P12956	XRCC6	X-ray repair cross-complementing protein 6	FALSE	0	1	TRUE	0.186667	0.0104124	1	0.122222	0.0004	0.0022
P09874	PARP1	Poly [ADP-ribose] polymerase 1	FALSE	0	1	TRUE	0.214	0.0150746	1	0.195	0.112	0.0180702
P35249	RFC4	Replication factor C subunit 4	FALSE	0	1	FALSE	0.4	0.0237209	1	0.0404	0.0038	0.00543011
P35251-1	RFC1	Replication factor C subunit 1	FALSE	0	1	FALSE	0.426667	0.0002	0.975	0.068	0.0026	0.00796875
P78527-1	PRKDC	DNA-dependent protein kinase catalytic subunit	FALSE	0	1	FALSE	0.65	0.00025	1	0.00425	0.00205	0.00055
P26583	HMGB2	High mobility group protein B2	FALSE	0	1	TRUE	0.765	0.0105208	0.985	0.103	0.0032	0.00245
P46063	RECQL	ATP-dependent DNA helicase Q1	FALSE	0	1	TRUE	1	0.0288571	1	0.00045	0.00105	0.0015
Q04837	SSBP1	Single-stranded DNA-binding protein, mitochondrial	FALSE	5e-05	1	TRUE	0.0090991	0.74	0.995	0.266	0.204	0.0271795
P35244	RPA3	Replication protein A 14 kDa subunit	FALSE	5e-05	1	FALSE	0.675	0.93	1	0.242	0.109	0.0001
P35250-1	RFC2	Replication factor C subunit 2	FALSE	0.00015	1	FALSE	0.376667	0.00765152	1	0.121111	0.0255	0.0189091
P15927-1	RPA2	Replication protein A 32 kDa subunit	FALSE	0.00025	1	FALSE	0.77	0.965	0.955	0.1375	0.102	0
P54098	POLG	DNA polymerase subunit gamma-1	FALSE	0.00045	1	FALSE	0.22	0.0162903	1	0.112222	0.0480952	0.0348276
P40938	RFC3	Replication factor C subunit 3	FALSE	0.0005	1	FALSE	0.615	0.0367857	1	0.0147143	0.0288571	0.0023
P61626	LYZ	Lysozyme C	TRUE	0.00055	1	FALSE	0.155714	0.171667	1	0.151429	0.0463636	0.00445
Q92466-1	DDB2	DNA damage-binding protein 2	FALSE	0.00055	1	FALSE	0.575	0.103	1	0.0046	0.0018	0.00770992
P27694	RPA1	Replication protein A 70 kDa DNA-binding subunit	FALSE	0.0006	1	TRUE	0.366667	0.96	0.995	0.125556	0.09	0
P16403	HIST1H1C	Histone H1.2	FALSE	0.00075	1	TRUE	0.103	0.0271053	1	0.73	0.117778	0.37
Q16531	DDB1	DNA damage-binding protein 1	FALSE	0.0009	1	FALSE	0.74	0.295	1	0.0132468	0.00651613	0.00554945
O14802	POLR3A	DNA-directed RNA polymerase III subunit RPC1	FALSE	0.00125	0.995	FALSE	0.396667	0.00425	0.9	0.232	0.0141667	0.0447826
Q9BUI4	POLR3C	DNA-directed RNA polymerase III subunit RPC3	FALSE	0.00175	1	FALSE	0.186667	0.148571	0.915	0.14375	0.01	0.0158462
P09429	HMGB1	High mobility group protein B1	FALSE	0.0019	1	TRUE	0.635	0.0321875	1	0.195	0.0015	0.0124691
O15160-1	POLR1C	DNA-directed RNA polymerases I and III subunit RPAC1	FALSE	0.0031	1	FALSE	0.67	0.1275	0.915	0.0583333	0.00045	0.00990196
Q9NW08	POLR3B	DNA-directed RNA polymerase III subunit RPC2	FALSE	0.0048	1	FALSE	0.115556	0.0329032	1	0.386667	0.111	0.206
P07305	H1F0	Histone H1.0	FALSE	0.0049	0.995	TRUE	0.3025	0.115556	0.935	0.32	0.00385	0.111
O15347	HMGB3	High mobility group protein B3	FALSE	0.00550802	0.99	TRUE	0.315	0.0145714	1	0.4	0.0291429	0.0875
Q9H1D9	POLR3F	DNA-directed RNA polymerase III subunit RPC6	FALSE	0.00583815	1	FALSE	0.2925	0.0367857	1	0.202	0.13	0.0675
O75531	BANF1	Barrier-to-autointegration factor	FALSE	0.00742647	1	FALSE	0.53	0.168333	1	0.0433333	0.0312121	0.0105155
Q9NZC9	SMARCAL1	SWI/SNF-related matrix-associated actin-dependent regulator of chromatin subfamily A-like protein 1	FALSE	0.00943925	1	FALSE	0.00927273	0.00205	1	0.615	0.685	1
P52701-1	MSH6	DNA mismatch repair protein Msh6	FALSE	0.0101	1	FALSE	0.366667	0.0183636	1	0.0858333	0.00765152	0.0713333
P11387	TOP1	DNA topoisomerase 1	FALSE	0.0177193	0.94	TRUE	0.41	0.346667	0.885	0.158571	0	0.015303
Q9BWF3-1	RBM4	RNA-binding protein 4	FALSE	0.0208163	1	TRUE	0.635	0.805	1	0.085	0.0542105	0.0617647
Q9UHN1	POLG2	DNA polymerase subunit gamma-2, mitochondrial	FALSE	0.0242857	1	FALSE	0.595	0.2675	1	0.0138356	0.0286111	0.076
O60930	RNASEH1	Ribonuclease H1	FALSE	0.0246341	1	FALSE	0.0846154	0.0208	1	0.76	0.945	0.57
Q96T60	PNKP	Polynucleotide 3'-phosphatase	FALSE	0.0271053	1	TRUE	0.0315625	0.0315625	1	0.77	0.925	1
Q9UGN5-1	PARP2	Poly [ADP-ribose] polymerase 2	FALSE	0.0302941	1	FALSE	0.346667	0.23	1	0.178333	0.0271053	0.42
P10412	HIST1H1E	Histone H1.4	FALSE	0.0315625	1	FALSE	0.44	0.0367857	1	0.58	0.2625	1
Q9Y2L1-1	DIS3	Exosome complex exonuclease RRP44	FALSE	0.0392308	0.93	TRUE	1	0.0272973	0.61	0.198333	0.755	1
Q00839-1	HNRNPU	Heterogeneous nuclear ribonucleoprotein U	FALSE	0.0416	0.74	TRUE	0.785	0.00125	0.72	0.84	0.164286	0.87
Q9UFW8	CGGBP1	CGG triplet repeat-binding protein 1	FALSE	0.0420833	1	FALSE	1	1	1	0.0043	0.003	0
P16402	HIST1H1D	Histone H1.3	FALSE	0.0425	1	FALSE	0.346667	0.064375	1	0.985	0.725	1
P34897	SHMT2	Serine hydroxymethyltransferase, mitochondrial	FALSE	0.043913	1	TRUE	0.985	0.453333	1	0.00639241	1	1
O60248	SOX15	Protein SOX-15	FALSE	0.0459091	0.925	FALSE	0.51	0.0244186	0.765	0.7	0.58	0.635
Q9P2N5	RBM27	RNA-binding protein 27	FALSE	0.0463636	0.93	TRUE	1	0.0407692	0.66	0.54	0.98	1
Q9BYG3	MKI67IP	MKI67 FHA domain-interacting nucleolar phosphoprotein	FALSE	0.0463636	0.945	TRUE	0.47	0.188333	1	0.0490476	0.0144286	0.02525
Q01844-1	EWSR1	RNA-binding protein EWS	FALSE	0.0480952	0.82	TRUE	0.77	0.00475	0.735	0.6	0.15	0.99
P62805	HIST1H4L	Histone H4	FALSE	0.0480952	0.86	FALSE	0.29	0.147143	0.73	0.935	0	0.164286
P40937	RFC5	Replication factor C subunit 5	FALSE	0.0531579	0.95	FALSE	0.155714	0.00872881	1	0.53	0.53	0.336667
Q96T88	UHRF1	E3 ubiquitin-protein ligase UHRF1	TRUE	0.0784615	0.935	FALSE	1	0.9	0.665	0.0109783	0.0113483	0
P12724	RNASE3	Eosinophil cationic protein	FALSE	0.0792308	1	FALSE	0.37	0.12625	1	0.0588889	0.0485714	0.0838462
Q96EP5-1	DAZAP1	DAZ-associated protein 1	FALSE	0.116667	0.67	TRUE	0.043913	0.00035	0.413333	0.92	0.975	1
Q9NW13	RBM28	RNA-binding protein 28	FALSE	0.124444	1	TRUE	0.85	0.555	1	0.0306061	0.0221277	0.0130769
P28340	POLD1	DNA polymerase delta catalytic subunit	FALSE	0.12875	0.815	FALSE	0.915	0.0355172	1	0.47	0.64	1
Q6ZN17-1	LIN28B	Protein lin-28 homolog B	FALSE	0.13	0.83	FALSE	0.645	0.865	0.74	0.0412	0.0011	0.017
P06746	POLB	DNA polymerase beta	FALSE	0.131111	1	FALSE	0.463333	0.222	1	0.413333	0.3175	0.0358621
P51659	HSD17B4	(3R)-hydroxyacyl-CoA dehydrogenase	TRUE	0.13375	0.87	FALSE	1	0.025	1	0.515	0.98	1
P09651-1	HNRNPA1	Heterogeneous nuclear ribonucleoprotein A1	FALSE	0.14125	0.585	TRUE	0.161429	0.0025	0.53	0.83	0.7	1
Q8TD47	RPS4Y2	40S ribosomal protein S4, Y isoform 2	FALSE	0.148571	0.83	FALSE	0.3275	0.0221739	0.463333	0.73	0.855	1
P17096-1	HMGA1	High mobility group protein HMG-I/HMG-Y	FALSE	0.148571	1	FALSE	0.0268421	0.00365	1	1	1	1
P85037-1	FOXK1	Forkhead box protein K1	FALSE	0.148571	1	FALSE	0.0283333	0.00385	1	0.77	0.7	1
Q7KZF4	SND1	Staphylococcal nuclease domain-containing protein 1	FALSE	0.154286	0.655	TRUE	0.92	0.0425	0.885	0.48	0.91	1
Q86TG7-1	PEG10	Retrotransposon-derived protein PEG10	FALSE	0.154286	0.72	TRUE	0.99	0.11	0.595	0.00776923	0.00682432	0.473333
Q9Y4C8	RBM19	Probable RNA-binding protein 19	FALSE	0.155714	0.83	TRUE	1	0.0255	0.526667	0.81	0.66	1
Q13825-1	AUH	Methylglutaconyl-CoA hydratase, mitochondrial	FALSE	0.155714	1	FALSE	1	0.00345	1	0.785	0.82	1
P67809	YBX1	Nuclease-sensitive element-binding protein 1	FALSE	0.158571	0.71	TRUE	0.486667	0.72	0.44	0.0866667	0.001	0.00165
Q01085	TIAL1	Nucleolysin TIAR	FALSE	0.173333	0.665	TRUE	0.22	0.0315152	0.08	0.83	0.78	1
Q9UN86-1	G3BP2	Ras GTPase-activating protein-binding protein 2	FALSE	0.175	0.625	TRUE	1	0.473333	0.79	0.0155224	0.0388462	0.0990909
Q96PK6-1	RBM14	RNA-binding protein 14	FALSE	0.181667	0.525	TRUE	0.45	0.275	0.955	0.0281081	0.2	0.99
Q9UBU9	NXF1	Nuclear RNA export factor 1	FALSE	0.188333	0.64	TRUE	0.995	0.935	0.54	0.135	0.0784615	0.0416
Q7L2H7	EIF3M	Eukaryotic translation initiation factor 3 subunit M	FALSE	0.204	0.7	FALSE	0.995	0.0443478	1	0.715	0.8	1
Q9BXK1	KLF16	Krueppel-like factor 16	TRUE	0.208	1	FALSE	0.83	0.555	1	0.0635294	0.0456522	0.0381481
Q8WXF1-1	PSPC1	Paraspeckle component 1	FALSE	0.23	0.59	TRUE	0.995	0.0480952	0.15	0.75	0.935	1
P19338	NCL	Nucleolin	FALSE	0.2575	0.325	TRUE	1	0.72	0.605	5e-05	0.0007	0.0275676
Q8IYB7-1	DIS3L2	DIS3-like exonuclease 2	FALSE	0.265	1	TRUE	0.127778	0.0315625	1	0.935	0.91	1
Q14498-1	RBM39	RNA-binding protein 39	FALSE	0.2725	0.45	TRUE	0.995	0.0047	0.383333	0.206	0.0726667	0.77
Q14011	CIRBP	Cold-inducible RNA-binding protein	FALSE	0.2825	0.315	TRUE	0.86	0.845	0.505	0.0388462	0.0024	0.00703448
Q8IY81	FTSJ3	pre-rRNA processing protein FTSJ3	FALSE	0.285	1	TRUE	0.105	0.03	1	0.565	0.52	1
Q14103-1	HNRNPD	Heterogeneous nuclear ribonucleoprotein D0	FALSE	0.295	0.32	TRUE	0.00045	0.0002	0.315	0.94	0.995	0.995
Q13151	HNRNPA0	Heterogeneous nuclear ribonucleoprotein A0	FALSE	0.295	0.39	TRUE	0.0183929	0.0001	0.363333	0.935	0.97	1
P26599-1	PTBP1	Polypyrimidine tract-binding protein 1	FALSE	0.3025	0.49	TRUE	0.995	0.00696552	0.0113483	0.43	0.965	1
O76021	RSL1D1	Ribosomal L1 domain-containing protein 1	FALSE	0.305	0.605	TRUE	0.765	0.202	0.715	0.214	0.00943925	0.133333
P33240-1	CSTF2	Cleavage stimulation factor subunit 2	FALSE	0.336667	0.62	TRUE	0.845	0.0245238	0.42	0.155714	0.685	1
Q6DD87	ZNF787	Zinc finger protein 787	FALSE	0.34	0.555	FALSE	0.655	0.58	0.775	0.486667	0.00671053	0.2775
O15523	DDX3Y	ATP-dependent RNA helicase DDX3Y	FALSE	0.343333	1	FALSE	1	0.03	1	0.805	0.65	1
Q13555-1	CAMK2G	Calcium/calmodulin-dependent protein kinase type II subunit gamma	TRUE	0.346667	1	FALSE	1	0.0364286	1	0.68	1	1
P07195	LDHB	L-lactate dehydrogenase B chain	FALSE	0.35	1	TRUE	1	0.0392308	1	0.2575	1	1
Q92804-1	TAF15	TATA-binding protein-associated factor 2N	FALSE	0.363333	0.5	TRUE	1	0.00545455	0.403333	0.93	0.37	1
Q14258	TRIM25	E3 ubiquitin/ISG15 ligase TRIM25	FALSE	0.363333	0.555	TRUE	0.955	0.0214894	0.113333	0.8	0.98	1
O43143	DHX15	Putative pre-mRNA-splicing factor ATP-dependent RNA helicase DHX15	FALSE	0.376667	0.51	TRUE	1	0.0278378	0.315	0.89	0.8	1
Q9BZZ5-1	API5	Apoptosis inhibitor 5	FALSE	0.376667	0.585	TRUE	0.985	0.0171186	0.51	0.725	0.383333	1
Q01130	SRSF2	Serine/arginine-rich splicing factor 2	FALSE	0.38	0.463333	TRUE	1	0.463333	0.605	0.123333	0.0147143	0.0594118
Q7Z739	YTHDF3	YTH domain family protein 3	FALSE	0.386667	1	TRUE	1	0.0382143	1	0.152857	1	1
P31483-1	TIA1	Nucleolysin TIA-1 isoform p40	FALSE	0.39	0.45	TRUE	0.188333	0.0325806	0.0258974	0.925	0.78	1
Q96T37-1	RBM15	Putative RNA-binding protein 15	FALSE	0.39	0.685	TRUE	1	0.0154545	0.35	0.86	0.875	1
Q9UHX1-1	PUF60	Poly(U)-binding-splicing factor PUF60	FALSE	0.393333	0.476667	TRUE	1	0.00185	0.055	0.945	0.67	1
P31942-1	HNRNPH3	Heterogeneous nuclear ribonucleoprotein H3	FALSE	0.406667	0.54	TRUE	0.985	0.011573	1	0.513333	0.152857	1
Q13243-1	SRSF5	Serine/arginine-rich splicing factor 5	FALSE	0.413333	0.413333	TRUE	1	0.62	0.775	0.0206122	0	0.0542105
P84103	SRSF3	Serine/arginine-rich splicing factor 3	FALSE	0.42	0.346667	TRUE	1	0.79	0.805	0.0001	0.00737226	0.0302941
P19388	POLR2E	DNA-directed RNA polymerases I, II, and III subunit RPABC1	FALSE	0.426667	0.35	FALSE	0.91	0.178333	0.51	0.93	0.0485714	0.775
Q15233	NONO	Non-POU domain-containing octamer-binding protein	FALSE	0.426667	0.433333	TRUE	0.97	0.0224444	0.27	0.755	0.675	1
Q15366	PCBP2	Poly(rC)-binding protein 2	FALSE	0.446667	0.383333	TRUE	0.57	0.00653846	0.113333	0.15	0.98	1
Q8NF91-1	SYNE1	Nesprin-1	FALSE	0.48	0.396667	TRUE	0.83	0.254	0.0315152	0.535	0.905	1
O95319-1	CELF2	CUGBP Elav-like family member 2	FALSE	0.48	0.463333	TRUE	0.91	0.0343333	1	0.72	0.57	1
O00571	DDX3X	ATP-dependent RNA helicase DDX3X	FALSE	0.503333	0.3625	TRUE	1	0.0477273	0.363333	0.86	0.625	1
P51991-1	HNRNPA3	Heterogeneous nuclear ribonucleoprotein A3	FALSE	0.52	0.3	TRUE	0.3375	0.00789063	0.383333	0.895	0.49	1
P23246-1	SFPQ	Splicing factor, proline- and glutamine-rich	FALSE	0.52	0.3425	TRUE	0.965	0.0271053	0.236	0.6	0.665	0.985
P22626-1	HNRNPA2B1	Heterogeneous nuclear ribonucleoproteins A2/B1	FALSE	0.525	0.28	TRUE	0.3075	0.00225	0.386667	0.815	0.72	1
P26368-1	U2AF2	Splicing factor U2AF 65 kDa subunit	FALSE	0.56	0.2525	TRUE	0.96	0.0023	0.0480952	0.246	0.275	1
P53396	ACLY	ATP-citrate synthase	FALSE	0.56	0.325	TRUE	0.86	0.0164516	1	0.965	0.94	1
P98179	RBM3	Putative RNA-binding protein 3	FALSE	0.575	0.255	TRUE	0.715	0.875	0.353333	0.0374074	0.107	0.13125
Q8WXA9-2	SREK1	Splicing regulatory glutamine/lysine-rich protein 1	FALSE	0.59	0.335	TRUE	1	0.0048	0.024186	0.94	0.71	1
P37108	SRP14	Signal recognition particle 14 kDa protein	FALSE	0.595	0.117778	TRUE	0.605	0.28	0.24	0.0841667	0.0005	0.0933333
O00541-1	PES1	Pescadillo homolog	FALSE	0.595	0.2925	TRUE	0.92	0.94	0.24	0.885	0.00065	0.346667
O43324	EEF1E1	Eukaryotic translation elongation factor 1 epsilon-1	FALSE	0.595	0.336667	TRUE	0.96	0.043913	0.413333	0.885	0.965	1
Q13148	TARDBP	TAR DNA-binding protein 43	FALSE	0.61	0.255	TRUE	0.905	0.00185	0.38	0.835	0.065	1
Q13247-1	SRSF6	Serine/arginine-rich splicing factor 6	FALSE	0.625	0.27	TRUE	1	0.56	0.685	0.26	0.0085	0.175
P16989-1	CSDA	DNA-binding protein A	FALSE	0.64	0.216	TRUE	0.51	0.765	0.193333	0.0875	0.0485714	0.0588889
O95758-1	PTBP3	Polypyrimidine tract-binding protein 3	FALSE	0.64	0.2775	FALSE	1	0.37	0.0271053	0.3025	0.96	1
O14979-1	HNRPDL	Heterogeneous nuclear ribonucleoprotein D-like	FALSE	0.65	0.1325	TRUE	0.0036	0.02	0.0465217	0.95	0.99	0.995
P49458	SRP9	Signal recognition particle 9 kDa protein	FALSE	0.68	0.064375	TRUE	0.343333	0.46	0.285	0.1375	0.0187273	0.0858333
Q05519	SRSF11	Serine/arginine-rich splicing factor 11	FALSE	0.695	0.258	TRUE	1	0.0147826	0.0113483	0.92	0.52	1
Q8N684-1	CPSF7	Cleavage and polyadenylation specificity factor subunit 7	FALSE	0.715	0.214	TRUE	1	0.0063125	0.212	0.995	0.336667	1
Q5RKV6	EXOSC6	Exosome complex component MTR3	FALSE	0.715	0.234	TRUE	0.356667	0.453333	0.0425	0.93	0.0617647	1
P29966	MARCKS	Myristoylated alanine-rich C-kinase substrate	FALSE	0.72	0.26	TRUE	0.94	0.353333	0.2575	0.945	0.0217021	0.363333
P62310	LSM3	U6 snRNA-associated Sm-like protein LSm3	FALSE	0.725	0.208	TRUE	0.96	0.0245238	0.00721429	0.86	0.8	1
O95777	NAA38	N-alpha-acetyltransferase 38, NatC auxiliary subunit	FALSE	0.74	0.18	TRUE	1	0.0143662	0.00205	0.97	0.76	1
Q99729-2	HNRNPAB	Heterogeneous nuclear ribonucleoprotein A/B	FALSE	0.76	0.0286486	TRUE	0.00085	0.0033	0.144286	0.96	1	1
Q9Y333	LSM2	U6 snRNA-associated Sm-like protein LSm2	FALSE	0.765	0.162857	TRUE	0.985	0.00829268	0.0104124	0.88	0.825	1
Q9UK45	LSM7	U6 snRNA-associated Sm-like protein LSm7	FALSE	0.765	0.167143	FALSE	1	0.0367857	0.00531579	0.935	0.9	1
Q96AE4-1	FUBP1	Far upstream element-binding protein 1	FALSE	0.77	0.134444	TRUE	0.995	0.0123171	0.125556	0.78	0.466667	1
O15116	LSM1	U6 snRNA-associated Sm-like protein LSm1	FALSE	0.78	0.232	TRUE	0.955	0.0927273	0.0112088	0.765	0.745	1
P30049	ATP5D	ATP synthase subunit delta, mitochondrial	TRUE	0.79	0.2775	FALSE	0.46	0.735	0.43	1	0.0412	1
Q12849-1	GRSF1	G-rich sequence factor 1	FALSE	0.82	0.186667	TRUE	0.525	0.32	1	0.0815385	0.0480952	1
Q16629-1	SRSF7	Serine/arginine-rich splicing factor 7	FALSE	0.825	0.0883333	TRUE	0.975	0.77	0.383333	0.0346667	0.0041	0.13375
Q9UJA5-1	TRMT6	tRNA (adenine(58)-N(1))-methyltransferase non-catalytic subunit TRM6	FALSE	0.83	0.123333	TRUE	0.57	0.00135	0.0136	1	0.655	1
P61254	RPL26	60S ribosomal protein L26	FALSE	0.835	0.0807692	TRUE	0.99	0.27	0.265	0.8	0.0223913	0.925
P52272-1	HNRNPM	Heterogeneous nuclear ribonucleoprotein M	FALSE	0.84	0.06375	TRUE	0.56	0.0012	0.396667	0.353333	0.00395	1
Q10570	CPSF1	Cleavage and polyadenylation specificity factor subunit 1	FALSE	0.84	0.0963636	FALSE	1	0.075	0.0325806	1	0.38	1
O43809	NUDT21	Cleavage and polyadenylation specificity factor subunit 5	FALSE	0.855	0.068	TRUE	1	0.0288571	0.186667	0.995	0.2725	1
P38159	RBMX	RNA-binding motif protein, X chromosome, N-terminally processed	FALSE	0.86	0.024878	TRUE	0.955	0.61	0.57	0.45	0.68	0.52
P05455	SSB	Lupus La protein	FALSE	0.86	0.0713333	TRUE	0.2575	0.002	0.535	0.79	0.34	0.935
O00411	POLRMT	DNA-directed RNA polymerase, mitochondrial	FALSE	0.865	0.0693333	TRUE	0.88	0.47	0.031875	0.52	0.2575	0.875
Q96JP5-1	ZFP91	E3 ubiquitin-protein ligase ZFP91	FALSE	0.865	0.0936364	TRUE	0.97	0.75	0.11	0.825	0.00045	0.515
P52597	HNRNPF	Heterogeneous nuclear ribonucleoprotein F	FALSE	0.875	0.0429167	TRUE	0.98	0.105	0.58	0.865	0.0673333	1
Q9NVP1	DDX18	ATP-dependent RNA helicase DDX18	FALSE	0.875	0.0536842	TRUE	0.965	0.244	0.164286	0.895	0.0335484	0.825
P43243	MATR3	Matrin-3	FALSE	0.88	0.0594444	TRUE	1	0.232	0.00075	0.725	0.9	1
Q16630-1	CPSF6	Cleavage and polyadenylation specificity factor subunit 6	FALSE	0.88	0.0721429	TRUE	0.995	0.0162903	0.13	0.99	0.15	1
Q9NUL7	DDX28	Probable ATP-dependent RNA helicase DDX28	FALSE	0.88	0.18	TRUE	0.55	1	0.02525	0.92	0.87	1
P61978-1	HNRNPK	Heterogeneous nuclear ribonucleoprotein K	FALSE	0.89	0.0436	TRUE	0.79	0.22	0.0515	0.2925	0.925	0.985
P84098	RPL19	60S ribosomal protein L19	FALSE	0.89	0.043913	TRUE	0.83	0.523333	0.157143	0.955	0.513333	0.915
P62312	LSM6	U6 snRNA-associated Sm-like protein LSm6	FALSE	0.895	0.063125	TRUE	0.975	0.0583333	0.00355	0.995	0.88	1
P15880	RPS2	40S ribosomal protein S2	FALSE	0.9	0.0321875	TRUE	0.96	0.61	0.346667	0.93	0.3225	0.975
Q08426	EHHADH	Enoyl-CoA hydratase/3,2-trans-enoyl-CoA isomerase	TRUE	0.9	0.052	FALSE	0.59	0.41	0.034	0.473333	0.98	1
Q8TEQ6	GEMIN5	Gem-associated protein 5	FALSE	0.9	0.075	TRUE	0.83	0.0588889	0.0117442	0.94	0.625	1
Q92841-1	DDX17	Probable ATP-dependent RNA helicase DDX17	FALSE	0.91	0.0472727	TRUE	0.995	0.503333	0.31	0.535	0.443333	1
Q52LJ0	FAM98B	Protein FAM98B	TRUE	0.915	0.0245238	FALSE	0.995	0.915	0.363333	0.0447826	0.27	0.3125
P61927	RPL37	60S ribosomal protein L37	FALSE	0.915	0.0420833	FALSE	0.456667	0.625	0.0858333	0.865	0.305	0.725
P25398	RPS12	40S ribosomal protein S12	FALSE	0.92	0.0472727	TRUE	0.995	0.436667	0.214	0.84	0.15	1
P62269	RPS18	40S ribosomal protein S18	FALSE	0.925	0.0346667	FALSE	0.83	0.91	0.13125	0.615	0.433333	0.96
Q92945-1	KHSRP	Far upstream element-binding protein 2	FALSE	0.925	0.0392593	TRUE	0.98	0.0335484	0.13375	0.805	0.565	1
P36578	RPL4	60S ribosomal protein L4	FALSE	0.925	0.0495238	TRUE	0.195	0.505	0.0693333	0.86	0.28	0.755
Q07065-1	CKAP4	Cytoskeleton-associated protein 4	FALSE	0.93	0.0358621	TRUE	0.955	0.71	0.2925	0.6	0.124444	1
O43148-1	RNMT	mRNA cap guanine-N7 methyltransferase	FALSE	0.93	0.0425	FALSE	0.985	0.2675	0.466667	0.535	0.446667	0.83
Q96G46-1	DUS3L	tRNA-dihydrouridine(47) synthase [NAD(P)(+)]-like	FALSE	0.935	0.0305882	TRUE	0.0309091	0.295	0.168333	0.96	0.3125	0.865
Q15046	KARS	Lysine--tRNA ligase	FALSE	0.94	0.0171667	TRUE	0.995	0.1375	0.0148571	0.97	0.76	1
Q9NY93	DDX56	Probable ATP-dependent RNA helicase DDX56	FALSE	0.94	0.06875	TRUE	0.865	0.955	0.34	0.83	0.0118605	0.655
P62899	RPL31	60S ribosomal protein L31	FALSE	0.945	0.00721429	TRUE	0.795	0.65	0.255	0.7	0.545	0.925
Q9GZT3	SLIRP	SRA stem-loop-interacting RNA-binding protein, mitochondrial	FALSE	0.945	0.0194231	FALSE	0.97	0.242	0.00943925	0.238	0.93	0.995
Q13895	BYSL	Bystin	FALSE	0.945	0.0343333	TRUE	0.945	0.285	0.148571	0.935	0.085	1
P33992	MCM5	DNA replication licensing factor MCM5	FALSE	0.945	0.0485714	FALSE	0.815	0.675	0.12875	0.865	0.222	1
Q92522	H1FX	Histone H1x	FALSE	0.95	0.00495	TRUE	0.63	0.765	0.232	0.325	0.3	0.2925
Q92979	EMG1	Ribosomal RNA small subunit methyltransferase NEP1	FALSE	0.95	0.0202	TRUE	0.715	0.2875	0.2975	0.96	0.515	1
P51114-1	FXR1	Fragile X mental retardation syndrome-related protein 1	FALSE	0.95	0.0364286	TRUE	0.955	0.725	0.0830769	0.71	0.363333	1
Q92499	DDX1	ATP-dependent RNA helicase DDX1	FALSE	0.955	0.00776923	TRUE	0.99	0.715	0.0963636	0.164286	0.2525	0.55
P31943	HNRNPH1	Heterogeneous nuclear ribonucleoprotein H, N-terminally processed	FALSE	0.955	0.0144286	TRUE	0.965	0.0441667	0.775	0.785	0.173333	0.955
A4D1E9-1	GTPBP10	GTP-binding protein 10	FALSE	0.955	0.0203922	TRUE	0.84	0.755	0.14125	0.453333	0.895	1
P46777	RPL5	60S ribosomal protein L5	FALSE	0.955	0.0204	TRUE	0.56	0.48	0.175	0.985	0.453333	1
Q9BY49-1	PECR	Peroxisomal trans-2-enoyl-CoA reductase	TRUE	0.955	0.0280556	FALSE	0.47	0.436667	0.034	0.655	0.925	1
P22090	RPS4Y1	40S ribosomal protein S4, Y isoform 1	FALSE	0.955	0.0335484	FALSE	0.466667	0.825	1	0.535	0.22	0.413333
O60832	DKC1	H/ACA ribonucleoprotein complex subunit 4	FALSE	0.955	0.0505	TRUE	0.665	0.55	0.33	1	0.0261538	1
Q6PKG0-1	LARP1	La-related protein 1	FALSE	0.96	0.0141667	TRUE	0.82	0.47	0.0605882	1	0.216	1
P42704	LRPPRC	Leucine-rich PPR motif-containing protein, mitochondrial	FALSE	0.96	0.0148571	TRUE	0.965	0.228	0.0112222	0.31	0.97	1
O60231	DHX16	Putative pre-mRNA-splicing factor ATP-dependent RNA helicase DHX16	FALSE	0.96	0.0242857	TRUE	0.72	0.595	0.116667	0.975	0.216	1
Q9H5Q4	TFB2M	Dimethyladenosine transferase 2, mitochondrial	FALSE	0.96	0.0297143	TRUE	0.88	0.453333	0.0815385	0.9	0.0605556	1
P63173	RPL38	60S ribosomal protein L38	FALSE	0.965	0.0134211	TRUE	0.47	0.6	0.196667	0.95	0.4	0.945
Q86U38	NOP9	Nucleolar protein 9	FALSE	0.965	0.0136486	FALSE	0.96	0.755	0.145714	0.715	0.0108602	0.426667
P62314	SNRPD1	Small nuclear ribonucleoprotein Sm D1	FALSE	0.97	0.00990196	TRUE	0.99	0.426667	0.186667	0.925	0.423333	1
P09661	SNRPA1	U2 small nuclear ribonucleoprotein A'	FALSE	0.97	0.010202	TRUE	0.9	0.396667	0.363333	0.92	0.386667	0.875
P62851	RPS25	40S ribosomal protein S25	FALSE	0.97	0.0174576	TRUE	0.795	0.81	0.31	0.855	0.3	0.885
Q8WWY3-1	PRPF31	U4/U6 small nuclear ribonucleoprotein Prp31	FALSE	0.97	0.0221277	TRUE	0.945	0.665	0.0927273	0.95	0.012381	1
Q12797	ASPH	Aspartyl/asparaginyl beta-hydroxylase	FALSE	0.97	0.0228889	TRUE	0.56	0.423333	0.171667	0.94	0.0194231	1
P51398	DAP3	28S ribosomal protein S29, mitochondrial	FALSE	0.97	0.0408	TRUE	0.62	0.84	0.416667	0.885	0.635	1
Q6P1M3-1	LLGL2	Lethal(2) giant larvae protein homolog 2	TRUE	0.97	0.0480952	FALSE	0.393333	1	0.0495238	0.346667	0.955	1
Q9Y224	C14orf166	UPF0568 protein C14orf166	FALSE	0.975	0.00495	TRUE	1	0.64	0.0883333	0.3	0.285	0.815
P17844	DDX5	Probable ATP-dependent RNA helicase DDX5	FALSE	0.975	0.00534392	TRUE	1	0.605	0.155714	0.476667	0.745	0.98
P55084	HADHB	Trifunctional enzyme subunit beta, mitochondrial	FALSE	0.975	0.0124691	TRUE	0.765	0.61	0.0412	0.955	0.0673333	1
Q13724	MOGS	Mannosyl-oligosaccharide glucosidase	FALSE	0.975	0.0185455	TRUE	0.98	0.416667	0.202	0.6	0.0315625	1
Q69YN2-1	CWF19L1	CWF19-like protein 1	TRUE	0.98	0.0148529	FALSE	0.13125	0.695	0.366667	1	0.795	1
Q16698	DECR1	2,4-dienoyl-CoA reductase, mitochondrial	FALSE	0.98	0.0206122	TRUE	0.158571	0.72	0.175	0.915	0.935	1
P05387	RPLP2	60S acidic ribosomal protein P2	FALSE	0.98	0.0217021	TRUE	0.64	0.515	0.185	0.995	0.248	1
Q6P2Q9	PRPF8	Pre-mRNA-processing-splicing factor 8	FALSE	0.98	0.0297059	TRUE	0.53	1	0.214	0.865	0.178333	1
Q8N3C0	ASCC3	Activating signal cointegrator 1 complex subunit 3	FALSE	0.98	0.0329032	TRUE	0.503333	1	0.051	0.9	0.17	1
P10646-1	TFPI	Tissue factor pathway inhibitor	TRUE	0.98	0.0332258	FALSE	0.63	0.535	0.35	0.98	0.0477273	1
Q8IZ69-1	TRMT2A	tRNA (uracil-5-)-methyltransferase homolog A	FALSE	0.98	0.0360714	TRUE	0.935	0.63	0.154286	0.645	0.226	1
Q9UNX3	RPL26L1	60S ribosomal protein L26-like 1	TRUE	0.985	0.00385	FALSE	0.855	0.915	0.0315152	0.94	0.00597633	0.555
Q8NCA5	FAM98A	Protein FAM98A	FALSE	0.985	0.0046	TRUE	0.94	0.7	0.16	0.65	0.343333	0.805
Q9BTD8-1	RBM42	RNA-binding protein 42	FALSE	0.985	0.00827869	TRUE	0.855	0.6	0.0229545	0.86	0.785	0.81
Q9Y2R9	MRPS7	28S ribosomal protein S7, mitochondrial	FALSE	0.985	0.01	TRUE	0.476667	1	0.46	0.775	0.73	1
Q99459	CDC5L	Cell division cycle 5-like protein	FALSE	0.985	0.0106186	TRUE	0.93	0.875	0.178333	0.79	0.0233333	1
Q9NX20	MRPL16	39S ribosomal protein L16, mitochondrial	FALSE	0.985	0.0132895	FALSE	0.325	1	0.436667	0.535	0.725	0.38
O94992	HEXIM1	Protein HEXIM1	FALSE	0.985	0.0155385	TRUE	0.925	0.63	0.0535	0.98	0.0124691	1
Q96BP2	CHCHD1	Coiled-coil-helix-coiled-coil-helix domain-containing protein 1	TRUE	0.985	0.0332258	FALSE	0.615	0.62	0.104	0.995	0.15	1
Q9NZI8	IGF2BP1	Insulin-like growth factor 2 mRNA-binding protein 1	FALSE	0.99	0.00115	TRUE	0.84	0.94	0.0095283	0.118889	0.75	0.785
Q08J23	NSUN2	tRNA (cytosine(34)-C(5))-methyltransferase	FALSE	0.99	0.00649682	TRUE	0.91	0.545	0.06	0.98	0.00445	1
P46781	RPS9	40S ribosomal protein S9	FALSE	0.995	0.0002	TRUE	0.96	0.995	0.00165	0.715	0.0784615	0.895
Q6IN84-1	MRM1	rRNA methyltransferase 1, mitochondrial	FALSE	0.995	0.00075	TRUE	0.84	0.895	0.23	0.65	0.19	1
O43390	HNRNPR	Heterogeneous nuclear ribonucleoprotein R	FALSE	0.995	0.0008	TRUE	0.8	0.32	0.3125	0.845	0.91	1
P05198	EIF2S1	Eukaryotic translation initiation factor 2 subunit 1	FALSE	0.995	0.00125	TRUE	0.815	0.77	0.0742857	1	0.00125	1
Q7Z2W4-1	ZC3HAV1	Zinc finger CCCH-type antiviral protein 1	FALSE	0.995	0.00165	TRUE	0.65	0.99	0.186667	0.2875	0.51	1
Q9UPT8	ZC3H4	Zinc finger CCCH domain-containing protein 4	FALSE	0.995	0.00205	TRUE	0.71	0.75	0.0229545	1	0.00295	1
P41091	EIF2S3	Eukaryotic translation initiation factor 2 subunit 3	FALSE	0.995	0.003	TRUE	0.855	0.74	0.055	0.995	0.0031	1
P20042	EIF2S2	Eukaryotic translation initiation factor 2 subunit 2	FALSE	0.995	0.00395	TRUE	0.73	0.765	0.0792308	0.98	0.00677852	1
P46778	RPL21	60S ribosomal protein L21	FALSE	0.995	0.00623457	TRUE	0.91	0.8	0.0954545	0.68	0.58	1
P08621-1	SNRNP70	U1 small nuclear ribonucleoprotein 70 kDa	FALSE	0.995	0.0063125	TRUE	0.6	1	0.066875	0.925	0.0918182	1
Q9NQ29-1	LUC7L	Putative RNA-binding protein Luc7-like 1	FALSE	0.995	0.0245238	TRUE	0.965	0.855	0.232	0.845	0.0477273	1
O00442-1	RTCA	RNA 3'-terminal phosphate cyclase	FALSE	1	0	FALSE	0.28	1	0.00573864	0.74	0.69	1
P42766	RPL35	60S ribosomal protein L35	FALSE	1	0	TRUE	0.295	0.99	0.0329032	0.835	0.61	0.875
P08708	RPS17	40S ribosomal protein S17	TRUE	1	0	FALSE	0.48	0.99	0.0023	0.93	0.76	0.925
P18621	RPL17	60S ribosomal protein L17	FALSE	1	0	TRUE	0.51	0.995	0.005	0.96	0.975	0.92
P62277	RPS13	40S ribosomal protein S13	FALSE	1	0	TRUE	0.53	0.995	0.002	0.98	0.975	0.995
P62244	RPS15A	40S ribosomal protein S15a	FALSE	1	0	TRUE	0.705	0.955	0.0149275	0.97	0.65	0.985
P62917	RPL8	60S ribosomal protein L8	FALSE	1	0	TRUE	0.735	1	0.00165	0.76	0.3325	0.925
P46776	RPL27A	60S ribosomal protein L27a	FALSE	1	0	TRUE	0.795	0.98	0.00265	0.91	0.406667	0.925
P61247	RPS3A	40S ribosomal protein S3a	FALSE	1	0	TRUE	0.92	0.825	0.0153731	0.955	0.825	1
P62847-1	RPS24	40S ribosomal protein S24	FALSE	1	0	TRUE	0.935	0.935	0.0117442	0.845	0.88	0.965
O00425-1	IGF2BP3	Insulin-like growth factor 2 mRNA-binding protein 3	FALSE	1	0	TRUE	0.95	0.895	0.00405	0.336667	0.0954545	0.755
P35268	RPL22	60S ribosomal protein L22	FALSE	1	0	TRUE	0.99	0.995	0.0015	0.895	0.122222	0.63
Q08211	DHX9	ATP-dependent RNA helicase A	FALSE	1	0	TRUE	0.995	0.65	0.00855932	0.535	0.865	1
Q12906-1	ILF3	Interleukin enhancer-binding factor 3	FALSE	1	0	TRUE	1	0.705	0.025122	0.61	0.755	1
Q12905	ILF2	Interleukin enhancer-binding factor 2	FALSE	1	0	TRUE	1	0.715	0.00275	0.8	0.625	1
P62280	RPS11	40S ribosomal protein S11	FALSE	1	5e-05	TRUE	0.373333	0.69	0.03	0.995	0.985	1
P23396	RPS3	40S ribosomal protein S3	FALSE	1	5e-05	TRUE	0.89	0.965	0.0377778	0.92	0.55	0.965
P62701	RPS4X	40S ribosomal protein S4, X isoform	FALSE	1	0.0001	TRUE	0.87	0.855	0.0332258	0.86	0.83	1
P62263	RPS14	40S ribosomal protein S14	FALSE	1	0.0001	TRUE	0.95	0.89	0.11	0.89	0.473333	0.985
O60506-1	SYNCRIP	Heterogeneous nuclear ribonucleoprotein Q	FALSE	1	0.00015	TRUE	0.244	0.74	0.228	0.52	0.33	1
Q86U42-1	PABPN1	Polyadenylate-binding protein 2	FALSE	1	0.00015	TRUE	0.366667	0.23	0.396667	0.905	0.91	0.985
P62318	SNRPD3	Small nuclear ribonucleoprotein Sm D3	FALSE	1	0.00015	TRUE	0.725	0.85	0.0686667	0.96	0.1325	1
Q9Y6M1-1	IGF2BP2	Insulin-like growth factor 2 mRNA-binding protein 2	FALSE	1	0.0002	TRUE	0.33	0.78	0.0049	0.855	0.69	1
O15235	MRPS12	28S ribosomal protein S12, mitochondrial	TRUE	1	0.0002	FALSE	0.645	1	0.00245	0.8	0.366667	1
Q14512	FGFBP1	Fibroblast growth factor-binding protein 1	TRUE	1	0.0003	FALSE	0.426667	0.97	0.0175862	0.86	0.755	0.92
P83731	RPL24	60S ribosomal protein L24	FALSE	1	0.0003	TRUE	0.86	0.96	0.0858333	0.78	0.186667	0.855
Q07955-1	SRSF1	Serine/arginine-rich splicing factor 1	FALSE	1	0.00035	TRUE	0.765	0.965	0.162857	0.466667	0.426667	1
O95793-1	STAU1	Double-stranded RNA-binding protein Staufen homolog 1	FALSE	1	0.0004	TRUE	1	1	0.0216667	0.0226087	0.423333	1
P62750	RPL23A	60S ribosomal protein L23a	FALSE	1	0.0006	TRUE	0.855	0.935	0.0611765	0.905	0.0136842	0.73
P39023	RPL3	60S ribosomal protein L3	FALSE	1	0.0007	TRUE	0.885	0.875	0.13875	0.79	0.0138356	1
P62841	RPS15	40S ribosomal protein S15	FALSE	1	0.00095	TRUE	0.68	1	0.005	0.935	0.126667	1
Q15717	ELAVL1	ELAV-like protein 1	FALSE	1	0.001	TRUE	0.76	0.3175	0.0002	0.6	0.645	1
Q9Y606-1	PUS1	tRNA pseudouridine synthase A, mitochondrial	FALSE	1	0.00115	TRUE	0.48	1	0.0364286	1	0.0283333	1
Q9BQG0-1	MYBBP1A	Myb-binding protein 1A	FALSE	1	0.0024	TRUE	0.59	1	0.2575	0.8	0.00517949	1
Q9NV31	IMP3	U3 small nucleolar ribonucleoprotein protein IMP3	FALSE	1	0.0027	TRUE	0.695	1	0.305	0.935	0.0594118	1
Q9Y3C1	NOP16	Nucleolar protein 16	FALSE	1	0.00285	TRUE	0.565	0.895	0.31	1	0.0146377	1
Q9BQ67	GRWD1	Glutamate-rich WD repeat-containing protein 1	FALSE	1	0.00345	TRUE	0.94	1	0.05	0.895	0.0577778	1
P04843	RPN1	Dolichyl-diphosphooligosaccharide--protein glycosyltransferase subunit 1	FALSE	1	0.0037	TRUE	0.453333	1	0.0509524	1	0.0542105	1
P09234	SNRPC	U1 small nuclear ribonucleoprotein C	FALSE	1	0.0037	TRUE	0.535	1	0.042	1	0.0542105	1
Q9H501	ESF1	ESF1 homolog	FALSE	1	0.0037	TRUE	0.625	1	0.0509524	1	0.0542105	1
P61313	RPL15	60S ribosomal protein L15	FALSE	1	0.0043	TRUE	0.685	1	0.0147826	1	0.0578947	1
O43776	NARS	Asparagine--tRNA ligase, cytoplasmic	FALSE	1	0.0049	FALSE	0.845	1	0.00245	1	0.0536842	1
P19525	EIF2AK2	Interferon-induced, double-stranded RNA-activated protein kinase	FALSE	1	0.00526042	TRUE	1	1	0.0129114	0.0807692	0.74	1
Q07020	RPL18	60S ribosomal protein L18	FALSE	1	0.00691781	TRUE	0.3275	0.955	0.01	0.93	0.36	1
O95232-1	LUC7L3	Luc7-like protein 3	FALSE	1	0.0123171	TRUE	0.91	1	0.305	0.715	0.12	1
Q13268	DHRS2	Dehydrogenase/reductase SDR family member 2	TRUE	1	0.0129114	FALSE	0.0981818	1	0.1325	0.91	0.805	1
Q6YN16-1	HSDL2	Hydroxysteroid dehydrogenase-like protein 2	FALSE	1	0.0129114	TRUE	0.0981818	1	0.234	0.65	0.9	1
P06753-2	TPM3	Tropomyosin alpha-3 chain	TRUE	1	0.015303	FALSE	0.55	1	0.0231111	0.274	1	1
Q9NUD5	ZCCHC3	Zinc finger CCHC domain-containing protein 3	FALSE	1	0.0160938	TRUE	0.383333	1	0.222	1	0.113333	1
Q13242	SRSF9	Serine/arginine-rich splicing factor 9	FALSE	1	0.0161905	TRUE	0.34	1	0.208	1	0.113	1
O43823	AKAP8	A-kinase anchor protein 8	FALSE	1	0.0168333	TRUE	0.535	1	0.222	1	0.115556	1
P09543-1	CNP	2',3'-cyclic-nucleotide 3'-phosphodiesterase	TRUE	1	0.017	FALSE	0.483333	1	0.121111	1	0.117778	1
Q9BVI4	NOC4L	Nucleolar complex protein 4 homolog	FALSE	1	0.017	TRUE	0.845	1	0.0115909	1	0.117778	1
P61353	RPL27	60S ribosomal protein L27	FALSE	1	0.0174138	TRUE	0.745	0.85	0.353333	0.935	0.0171667	1
O00567	NOP56	Nucleolar protein 56	FALSE	1	0.0187037	TRUE	0.75	1	0.0190566	1	0.116667	1
Q92900-1	UPF1	Regulator of nonsense transcripts 1	FALSE	1	0.0776923	TRUE	0.505	1	0.00961905	0.79	1	1
P49590	HARS2	Probable histidine--tRNA ligase, mitochondrial	FALSE	1	0.0807692	TRUE	1	1	0.0115909	1	0.256	1
Q9BW92	TARS2	Threonine--tRNA ligase, mitochondrial	TRUE	1	0.0807692	FALSE	1	1	0.0115909	1	0.256	1
