# Supplementary material for: Experimental characterization of the human non-sequence-specific nucleic acid interactome
Source: Genome Biol. 2013 Jul 31;14(7):R81. doi: 10.1186/gb-2013-14-7-r81 (PMC4053969; doi:10.1186/gb-2013-14-7-r81)
Supplement: Additional file 3 — Supplementary Table S8. [file gb-2013-14-7-r81-S3.XLSX]

## Sheet: YB1-targeted-genes
Chromosome	start	stop	peak	score	gene	distance
chr12	1860305	1860818	MACS_peak_155	55.8	ENSG00000006831	0
chr7	87608255	87608684	MACS_peak_563	50.87	ENSG00000008277	0
chrX	123740913	123741687	MACS_peak_708	57.68	ENSG00000009694	0
chrX	151467997	151468667	MACS_peak_730	60.39	ENSG00000011677	0
chr12	102818886	102819612	MACS_peak_167	52.86	ENSG00000017427	0
chrX	135261941	135262606	MACS_peak_713	54.61	ENSG00000022267	0
chr6	143779623	143780301	MACS_peak_499	56.14	ENSG00000034693	0
chr3	99974273	99974909	MACS_peak_307	50.96	ENSG00000036054	4936
chrX	11574136	11574880	MACS_peak_634	54.17	ENSG00000047648	0
chr1	210737835	210738567	MACS_peak_83	52.81	ENSG00000054392	0
chr6	149600680	149601596	MACS_peak_507	58.09	ENSG00000055208	0
chrX	2758696	2759401	MACS_peak_631	51.36	ENSG00000056998	0
chr8	120748584	120749379	MACS_peak_584	56.03	ENSG00000064313	0
chrX	71831713	71832486	MACS_peak_658	50.27	ENSG00000067177	0
chrX	71853160	71854069	MACS_peak_659	51.74	ENSG00000067177	0
chrX	71864347	71865071	MACS_peak_660	55.77	ENSG00000067177	0
chrX	71906310	71907150	MACS_peak_661	70.33	ENSG00000067177	0
chr3	185163020	185163551	MACS_peak_314	60.73	ENSG00000073803	0
chr1	169945149	169945833	MACS_peak_63	53.04	ENSG00000075945	0
chr5	7689204	7689794	MACS_peak_342	53.72	ENSG00000078295	0
chr9	122057772	122059336	MACS_peak_610	74.5	ENSG00000078725	0
chrX	106488925	106489552	MACS_peak_696	51.71	ENSG00000080572	1452
chr5	39269613	39270477	MACS_peak_362	52.36	ENSG00000082074	0
chr6	80879563	80880328	MACS_peak_417	55.19	ENSG00000083123	0
chr20	13303620	13304309	MACS_peak_251	52.63	ENSG00000089123	0
chrX	65392742	65393362	MACS_peak_654	52.31	ENSG00000089472	0
chr10	127581951	127584543	MACS_peak_138	79.71	ENSG00000089876	0
chr6	152176528	152177414	MACS_peak_509	51.78	ENSG00000091831	0
chr6	152346081	152346840	MACS_peak_510	71.33	ENSG00000091831	0
chr6	152407805	152409023	MACS_peak_511	58.26	ENSG00000091831	0
chr9	133729937	133730774	MACS_peak_624	67	ENSG00000097007	0
chr9	133737990	133738571	MACS_peak_625	53.14	ENSG00000097007	0
chr9	133747965	133748881	MACS_peak_626	60.53	ENSG00000097007	0
chr9	133749760	133750617	MACS_peak_627	166.65	ENSG00000097007	0
chr9	133753656	133754255	MACS_peak_628	76.61	ENSG00000097007	0
chr9	133755750	133756214	MACS_peak_629	95.96	ENSG00000097007	0
chr9	133759048	133761306	MACS_peak_630	570.78	ENSG00000097007	0
chr14	50117879	50118466	MACS_peak_192	61.76	ENSG00000100479	0
chr20	43653543	43654089	MACS_peak_262	52.61	ENSG00000101109	0
chrX	10441388	10441993	MACS_peak_633	53.12	ENSG00000101871	0
chr8	67705605	67706567	MACS_peak_577	88.14	ENSG00000104205	0
chr7	27837002	27837546	MACS_peak_557	52.8	ENSG00000106052	0
chr7	121535184	121535888	MACS_peak_566	51.44	ENSG00000106278	0
chr9	123419477	123420268	MACS_peak_619	54.95	ENSG00000106780	0
chr9	123717021	123717908	MACS_peak_620	53.3	ENSG00000106804	0
chr10	105663490	105664086	MACS_peak_136	54.42	ENSG00000107960	0
chr10	61639842	61640377	MACS_peak_130	51.54	ENSG00000108091	0
chr17	32035178	32035865	MACS_peak_227	52.79	ENSG00000108684	0
chr6	116371287	116372008	MACS_peak_452	57.95	ENSG00000111816	0
chr6	116631861	116632489	MACS_peak_453	54.09	ENSG00000111817	0
chr6	116916164	116917896	MACS_peak_454	76.28	ENSG00000111832	0
chr6	119377415	119378502	MACS_peak_459	57.6	ENSG00000111879	0
chr6	89570567	89571111	MACS_peak_426	52.8	ENSG00000111880	0
chr6	119577963	119578785	MACS_peak_460	50.35	ENSG00000111885	0
chr6	122763162	122764171	MACS_peak_470	75.22	ENSG00000111897	322
chr6	122833865	122834748	MACS_peak_471	55.18	ENSG00000111897	0
chr6	122870436	122871094	MACS_peak_472	53.42	ENSG00000111897	0
chr6	154337123	154338612	MACS_peak_521	73.06	ENSG00000112038	0
chr6	97015504	97016580	MACS_peak_431	55.08	ENSG00000112214	0
chr6	62778361	62778986	MACS_peak_402	58.14	ENSG00000112232	0
chr6	105574566	105575422	MACS_peak_440	62.18	ENSG00000112276	0
chr6	71565088	71565752	MACS_peak_405	54.81	ENSG00000112305	0
chr6	110021924	110023147	MACS_peak_441	53.34	ENSG00000112367	0
chr6	163192017	163193345	MACS_peak_547	50.69	ENSG00000112530	0
chr6	163349488	163350664	MACS_peak_548	76.73	ENSG00000112530	0
chr6	76386651	76387406	MACS_peak_413	52.57	ENSG00000112701	0
chr5	42653886	42654439	MACS_peak_369	51.96	ENSG00000112964	0
chr5	131922857	131923762	MACS_peak_385	54.78	ENSG00000113522	0
chr2	175419422	175420075	MACS_peak_248	51.91	ENSG00000115935	4225
chr2	69852610	69853232	MACS_peak_239	52.13	ENSG00000115977	0
chr1	33291278	33291944	MACS_peak_2	58.2	ENSG00000116497	0
chr1	63090826	63091377	MACS_peak_13	55.06	ENSG00000116641	0
chr1	200024664	200025453	MACS_peak_82	63.98	ENSG00000116833	0
chr1	232589733	232590895	MACS_peak_105	77.88	ENSG00000116991	0
chr1	40688184	40688632	MACS_peak_4	50.51	ENSG00000117000	0
chr1	97207812	97208647	MACS_peak_38	56.34	ENSG00000117569	0
chr6	146916528	146917332	MACS_peak_503	58.35	ENSG00000118492	2769
chr6	147009808	147010423	MACS_peak_504	54.47	ENSG00000118492	0
chr6	147028073	147028682	MACS_peak_505	50.5	ENSG00000118492	0
chr9	123850452	123851567	MACS_peak_621	70.65	ENSG00000119397	0
chr9	123859838	123860407	MACS_peak_622	50.53	ENSG00000119397	0
chr9	123869926	123870773	MACS_peak_623	57.29	ENSG00000119397	0
chr10	102697821	102698654	MACS_peak_135	69.98	ENSG00000119906	0
chr12	101683918	101684397	MACS_peak_166	52.51	ENSG00000120800	0
chr6	161148797	161150409	MACS_peak_540	94.24	ENSG00000122194	0
chr16	24557088	24558048	MACS_peak_207	124.59	ENSG00000122257	0
chr16	24566719	24567400	MACS_peak_208	77.83	ENSG00000122257	0
chr16	24567401	24568084	MACS_peak_209	77.12	ENSG00000122257	0
chr16	24570500	24571467	MACS_peak_210	146.25	ENSG00000122257	0
chr16	24572616	24573942	MACS_peak_211	259.83	ENSG00000122257	0
chr16	24574245	24575127	MACS_peak_212	134.45	ENSG00000122257	0
chr16	24578243	24579359	MACS_peak_213	426.36	ENSG00000122257	0
chr16	24579878	24584189	MACS_peak_214	3100	ENSG00000122257	0
chr1	100643118	100643814	MACS_peak_41	64.37	ENSG00000122477	0
chr12	26488542	26489110	MACS_peak_158	50.61	ENSG00000123104	1232
chrX	105106332	105107271	MACS_peak_691	93.02	ENSG00000123572	0
chrX	103435155	103435914	MACS_peak_683	69.08	ENSG00000123575	0
chr6	25830760	25831397	MACS_peak_391	57.05	ENSG00000124568	0
chrX	122558331	122559020	MACS_peak_706	52.63	ENSG00000125675	0
chrX	85860437	85861067	MACS_peak_667	51.46	ENSG00000126733	0
chr1	39748695	39749474	MACS_peak_3	50.5	ENSG00000127603	0
chr17	20146577	20147252	MACS_peak_225	53.78	ENSG00000128487	0
chr15	62280740	62281268	MACS_peak_197	54.32	ENSG00000129003	0
chrX	137837038	137837894	MACS_peak_715	62.18	ENSG00000129682	0
chr6	149839352	149840535	MACS_peak_508	74.27	ENSG00000131013	0
chr6	152774983	152776299	MACS_peak_512	57.53	ENSG00000131018	0
chr6	152847424	152848245	MACS_peak_513	65.29	ENSG00000131018	0
chr4	74061834	74062499	MACS_peak_331	54.61	ENSG00000132466	0
chr5	77319351	77320039	MACS_peak_380	58.8	ENSG00000132842	0
chr3	1339805	1340363	MACS_peak_292	51.51	ENSG00000134115	0
chr1	111853150	111854069	MACS_peak_48	101.72	ENSG00000134216	0
chr1	197222004	197222535	MACS_peak_79	54.03	ENSG00000134376	0
chr6	91259006	91260079	MACS_peak_427	75.12	ENSG00000135341	0
chr6	122910227	122911379	MACS_peak_473	92.51	ENSG00000135549	0
chr1	173954595	173955352	MACS_peak_66	56.02	ENSG00000135870	0
chr15	80140668	80141259	MACS_peak_201	53.08	ENSG00000136371	0
chr1	75998144	75998636	MACS_peak_21	51.23	ENSG00000137968	0
chr4	79720975	79721668	MACS_peak_332	52.31	ENSG00000138756	0
chr12	18764542	18765105	MACS_peak_157	51.06	ENSG00000139144	0
chr12	44485461	44486149	MACS_peak_161	52.71	ENSG00000139173	0
chr15	94797862	94798773	MACS_peak_205	70.4	ENSG00000140563	0
chr15	94821817	94822321	MACS_peak_206	50.07	ENSG00000140563	0
chr17	8828075	8828916	MACS_peak_222	82.94	ENSG00000141506	0
chr1	179880608	179881105	MACS_peak_69	50.74	ENSG00000143337	0
chr1	185990337	185991033	MACS_peak_70	58.11	ENSG00000143341	0
chr1	210979137	210979895	MACS_peak_84	63.59	ENSG00000143473	0
chr1	222747959	222748636	MACS_peak_98	50.26	ENSG00000143498	0
chr1	223411791	223413199	MACS_peak_100	67.67	ENSG00000143502	0
chr1	154026802	154027596	MACS_peak_58	52.07	ENSG00000143552	0
chr3	120673961	120674701	MACS_peak_310	66.7	ENSG00000145087	0
chr5	19630311	19631051	MACS_peak_349	68.42	ENSG00000145526	0
chr5	20324608	20325192	MACS_peak_350	55.51	ENSG00000145526	0
chr6	55330455	55331094	MACS_peak_394	50.71	ENSG00000146151	0
chr6	129902323	129903190	MACS_peak_486	82.55	ENSG00000146376	0
chrX	71635033	71636214	MACS_peak_657	68.88	ENSG00000147099	0
chrX	105870638	105871130	MACS_peak_695	57.98	ENSG00000147231	0
chrX	114028219	114028780	MACS_peak_703	51.24	ENSG00000147246	0
chr8	67375539	67376375	MACS_peak_576	52.86	ENSG00000147576	0
chr9	119299523	119300238	MACS_peak_592	56.51	ENSG00000148219	0
chr9	119397717	119398442	MACS_peak_593	69.69	ENSG00000148219	0
chr9	119428350	119429214	MACS_peak_594	92.48	ENSG00000148219	0
chr20	29636970	29638897	MACS_peak_254	89.4	ENSG00000149531	2960
chr15	39948316	39948927	MACS_peak_195	53.08	ENSG00000150667	0
chr11	83716931	83717535	MACS_peak_147	60.1	ENSG00000150672	0
chr10	59980733	59981489	MACS_peak_129	53.23	ENSG00000151151	0
chr1	198155483	198156032	MACS_peak_80	52.33	ENSG00000151414	0
chr2	85474126	85475042	MACS_peak_240	57.89	ENSG00000152284	0
chr6	145108227	145108774	MACS_peak_500	53.56	ENSG00000152818	0
chr6	146638110	146638840	MACS_peak_502	67.62	ENSG00000152822	0
chr6	128699857	128700755	MACS_peak_484	50.89	ENSG00000152894	0
chr1	87412598	87413699	MACS_peak_28	51.92	ENSG00000153936	0
chr5	21891063	21891678	MACS_peak_352	52.74	ENSG00000154162	0
chr2	170511212	170511903	MACS_peak_247	58.54	ENSG00000154479	0
chr1	93384513	93385701	MACS_peak_31	87.39	ENSG00000154511	0
chr17	50203132	50203765	MACS_peak_229	57.41	ENSG00000154975	0
chr21	17227900	17228620	MACS_peak_278	56.09	ENSG00000155313	0
chr5	154255748	154256338	MACS_peak_387	54.96	ENSG00000155508	0
chrX	147599878	147600634	MACS_peak_725	51.68	ENSG00000155966	0
chr21	30505791	30506395	MACS_peak_287	71.58	ENSG00000156265	0
chr6	74229567	74231088	MACS_peak_409	387.54	ENSG00000156508	0
chrX	50510337	50511181	MACS_peak_648	62.21	ENSG00000158352	0
chrX	68948156	68949025	MACS_peak_656	67.86	ENSG00000158813	0
chr1	45615879	45616474	MACS_peak_6	54.51	ENSG00000162415	0
chr1	107875086	107875583	MACS_peak_47	50.74	ENSG00000162631	0
chr1	196203675	196204154	MACS_peak_78	52.51	ENSG00000162687	0
chr1	162634721	162635280	MACS_peak_61	55.85	ENSG00000162733	0
chr1	116538619	116539232	MACS_peak_51	50.92	ENSG00000163393	0
chr3	46564889	46565544	MACS_peak_298	64	ENSG00000163827	0
chr5	37003763	37004460	MACS_peak_359	51.99	ENSG00000164190	0
chr5	37055784	37056642	MACS_peak_360	52.79	ENSG00000164190	0
chr6	102272273	102272994	MACS_peak_433	56.01	ENSG00000164418	0
chr9	72652614	72653889	MACS_peak_588	57.15	ENSG00000165072	4608
chr9	115385958	115387146	MACS_peak_589	50.41	ENSG00000165185	0
chrX	140948924	140949802	MACS_peak_718	68.18	ENSG00000165509	0
chrX	129901531	129902134	MACS_peak_711	53.79	ENSG00000165675	0
chr11	21481078	21481845	MACS_peak_143	52.4	ENSG00000165973	0
chrX	150746250	150746883	MACS_peak_728	51.21	ENSG00000166049	0
chrX	150791840	150792676	MACS_peak_729	58.67	ENSG00000166049	0
chr15	38234051	38234812	MACS_peak_194	52.85	ENSG00000166069	0
chrX	101147773	101148694	MACS_peak_681	59.04	ENSG00000166432	0
chr18	44126192	44126788	MACS_peak_231	50.87	ENSG00000167210	0
chr4	186377269	186377940	MACS_peak_337	60.3	ENSG00000168491	0
chr2	142147777	142148410	MACS_peak_244	63.85	ENSG00000168702	0
chrX	66917946	66918675	MACS_peak_655	51.48	ENSG00000169083	0
chrX	29049566	29050089	MACS_peak_640	54.81	ENSG00000169306	0
chrX	29921031	29921595	MACS_peak_641	50.97	ENSG00000169306	0
chr5	11593695	11594336	MACS_peak_344	50.54	ENSG00000169862	0
chr5	11654599	11655384	MACS_peak_345	50.25	ENSG00000169862	0
chr10	131463962	131464696	MACS_peak_139	61	ENSG00000170430	0
chr20	37176211	37176831	MACS_peak_260	51.89	ENSG00000170471	0
chr17	61288141	61288888	MACS_peak_230	50.09	ENSG00000170921	0
chr6	136225324	136226950	MACS_peak_490	53.36	ENSG00000171408	0
chr12	118193326	118194021	MACS_peak_168	58.19	ENSG00000171435	0
chr1	86438202	86438758	MACS_peak_27	54.57	ENSG00000171502	0
chr21	41815614	41816429	MACS_peak_289	77.17	ENSG00000171587	0
chr21	41965942	41966632	MACS_peak_290	64.93	ENSG00000171587	0
chr5	43180287	43180897	MACS_peak_371	56.54	ENSG00000172262	0
chr12	43784214	43784748	MACS_peak_160	56.76	ENSG00000173157	0
chr15	66029760	66030619	MACS_peak_198	62.72	ENSG00000174485	0
chr8	105169587	105170170	MACS_peak_583	55.61	ENSG00000176406	0
chr8	87934604	87935239	MACS_peak_581	51.04	ENSG00000176571	0
chr8	62281382	62282011	MACS_peak_574	64.24	ENSG00000177182	0
chr3	176872617	176873239	MACS_peak_313	52.13	ENSG00000177565	0
chr1	144985857	144991288	MACS_peak_55	85.63	ENSG00000178104	0
chr2	213080207	213080981	MACS_peak_249	76.37	ENSG00000178568	0
chr10	47145755	47147892	MACS_peak_120	110.22	ENSG00000179251	3471
chr10	47148355	47149569	MACS_peak_121	66.37	ENSG00000179251	1794
chr5	41456931	41457572	MACS_peak_366	50.54	ENSG00000182836	0
chr1	241461581	241462408	MACS_peak_107	71.47	ENSG00000182901	0
chr14	37358905	37359804	MACS_peak_190	65.43	ENSG00000183032	0
chr10	67837806	67838550	MACS_peak_132	66.34	ENSG00000183230	0
chr10	68440155	68440761	MACS_peak_133	56.1	ENSG00000183230	0
chr5	15734408	15735111	MACS_peak_347	51.51	ENSG00000183580	0
chrX	152228957	152229751	MACS_peak_731	52.79	ENSG00000183837	130
chr1	76749380	76750119	MACS_peak_22	53.78	ENSG00000184005	0
chr1	77029274	77029957	MACS_peak_23	53.12	ENSG00000184005	0
chr3	76295063	76295635	MACS_peak_306	53.1	ENSG00000185008	0
chr8	15045560	15046177	MACS_peak_571	52.56	ENSG00000185053	0
chr1	51299855	51300500	MACS_peak_10	83.11	ENSG00000185104	0
chr6	162495641	162496941	MACS_peak_541	58.94	ENSG00000185345	0
chr6	162541660	162543342	MACS_peak_542	50.18	ENSG00000185345	0
chr6	162729058	162730114	MACS_peak_543	53.17	ENSG00000185345	0
chr6	162757262	162757902	MACS_peak_544	56.34	ENSG00000185345	0
chr6	163002709	163003775	MACS_peak_545	63.6	ENSG00000185345	0
chr6	163083086	163083882	MACS_peak_546	62.36	ENSG00000185345	0
chr13	97242075	97242487	MACS_peak_181	52.71	ENSG00000185352	0
chr13	97259193	97259857	MACS_peak_182	54.7	ENSG00000185352	0
chr3	115679595	115680159	MACS_peak_309	50.97	ENSG00000185565	0
chr1	225287917	225288535	MACS_peak_101	52.48	ENSG00000185842	0
chr1	225476434	225477598	MACS_peak_102	86.99	ENSG00000185842	0
chr1	225562500	225563355	MACS_peak_103	54.35	ENSG00000185842	0
chr1	49068149	49068875	MACS_peak_9	55.79	ENSG00000186094	0
chr1	42936702	42937434	MACS_peak_5	51.25	ENSG00000186409	0
chr6	123713789	123714483	MACS_peak_475	52.23	ENSG00000186439	0
chr7	34781205	34781840	MACS_peak_558	70.31	ENSG00000187258	0
chr15	71579265	71579912	MACS_peak_200	53.63	ENSG00000187720	0
chr6	64444212	64444825	MACS_peak_403	52.91	ENSG00000188107	0
chr6	124524189	124524823	MACS_peak_477	51.12	ENSG00000188580	0
chr6	125083120	125083983	MACS_peak_478	50.83	ENSG00000188580	0
chr6	125132333	125132943	MACS_peak_479	53.17	ENSG00000188580	0
chr1	97622839	97623579	MACS_peak_39	54.48	ENSG00000188641	0
chr1	97820731	97821417	MACS_peak_40	52.87	ENSG00000188641	0
chrX	103893129	103894090	MACS_peak_685	56.61	ENSG00000189108	0
chrX	103972371	103973423	MACS_peak_686	95.19	ENSG00000189108	0
chrX	104266872	104268780	MACS_peak_687	148.14	ENSG00000189108	0
chrX	104680716	104681381	MACS_peak_688	56.86	ENSG00000189108	0
chrX	104721181	104722454	MACS_peak_689	54.72	ENSG00000189108	0
chrX	104943319	104944190	MACS_peak_690	60.86	ENSG00000189108	0
chr3	59854321	59855059	MACS_peak_301	54.64	ENSG00000189283	0
chr2	160130918	160131749	MACS_peak_245	59.06	ENSG00000196151	0
chr6	45171883	45172725	MACS_peak_393	52.54	ENSG00000196284	0
chr6	118265413	118266448	MACS_peak_457	73.42	ENSG00000196376	0
chr6	118289117	118289881	MACS_peak_458	51.05	ENSG00000196376	0
chr6	129275446	129276129	MACS_peak_485	52.66	ENSG00000196569	0
chr15	91331302	91332064	MACS_peak_203	54.11	ENSG00000197299	0
chr1	172055056	172055731	MACS_peak_65	50.09	ENSG00000197959	0
chr16	69912486	69913137	MACS_peak_221	50.53	ENSG00000198373	0
chrX	135108843	135109790	MACS_peak_712	54.01	ENSG00000198689	0
chr3	108362850	108363954	MACS_peak_308	115.25	ENSG00000198919	0
chr1	67584311	67585178	MACS_peak_14	52.23	ENSG00000203963	0
chrX	72865934	72866933	MACS_peak_666	64.58	ENSG00000204116	0
chr13	108226878	108227368	MACS_peak_184	51.42	ENSG00000204442	0
chr13	108278511	108279016	MACS_peak_185	56.62	ENSG00000204442	0
chr6	155115958	155117364	MACS_peak_522	63.19	ENSG00000213079	0
chr6	153613765	153614580	MACS_peak_518	79.65	ENSG00000213121	0
chr10	101976420	101977292	MACS_peak_134	86.47	ENSG00000213341	0
chr6	127807484	127808385	MACS_peak_483	52.4	ENSG00000214338	0
chr10	50712527	50713177	MACS_peak_122	55.46	ENSG00000225830	0
chr3	75781903	75782628	MACS_peak_305	53.01	ENSG00000227124	3401
chr7	142877263	142877763	MACS_peak_569	50.45	ENSG00000236398	2749
chr11	5246887	5247482	MACS_peak_141	77.08	ENSG00000244734	0
chr5	24047429	24048135	MACS_peak_354	51.28	ENSG00000248874	0
chr6	114622768	114623827	MACS_peak_446	51.92	ENSG00000249853	0
chr5	42831213	42831703	MACS_peak_370	51.42	ENSG00000250722	0
