# Supplementary material for: Experimental characterization of the human non-sequence-specific nucleic acid interactome
Source: Genome Biol. 2013 Jul 31;14(7):R81. doi: 10.1186/gb-2013-14-7-r81 (PMC4053969; doi:10.1186/gb-2013-14-7-r81)
Supplement: Additional file 5 — Supplementary Table S10. [file gb-2013-14-7-r81-S5.XLSX]

## Sheet: bait-acs
Bait IntAct ID	Bait IntAct description
intact:EBI-5333265	psi-mi:ssdna_dc
intact:EBI-5333262	psi-mi:ssdna_dcdg
intact:EBI-5333259	psi-mi:ssdna_dcdgm
intact:EBI-5333240	psi-mi:ssdna_dn
intact:EBI-5333238	psi-mi:ssdna_dt
intact:EBI-5333236	psi-mi:ssdna_dtdc
intact:EBI-5333234	psi-mi:ssdna_dtdg
intact:EBI-5333232	psi-mi:ssrna_a
intact:EBI-5333230	psi-mi:ssrna_ac
intact:EBI-5333185	psi-mi:ssrna_ag
intact:EBI-5333170	psi-mi:ssrna_au
intact:EBI-5333168	psi-mi:ssrna_cg
intact:EBI-5333166	psi-mi:ssrna_uc
intact:EBI-5333164	psi-mi:ssrna_ug
intact:EBI-5333321	psi-mi:dsdna_dadt:dadt
intact:EBI-5333296	psi-mi:dsdna_dcdg:dcdg
intact:EBI-5333293	psi-mi:dsdna_dcdg:dcmdg
intact:EBI-5333277	psi-mi:dsdna_dcmdg:dcmdg
intact:EBI-5333275	psi-mi:ssdna_da
intact:EBI-5333273	psi-mi:ssdna_dadc
intact:EBI-5333271	psi-mi:ssdna_dadg
intact:EBI-5333269	psi-mi:ssdna_dadt
intact:EBI-5333267	psi-mi:ssdna_dadts
intact:EBI-5333330	psi-mi:dsdna_dadc:dgdt
intact:EBI-5333327	psi-mi:dsdna_dadg:dcdt
